# Supplementary material for: Developing a machine learning model for accurate nucleoside hydrogels prediction based on descriptors
Source: Nat Commun. 2024 Mar 23;15:2603. doi: 10.1038/s41467-024-46866-9 (PMC10960799; doi:10.1038/s41467-024-46866-9)
Supplement: Supplementary file 7 — Supplementary Data 4 [file 41467_2024_46866_MOESM7_ESM.xlsx]

## Sheet: Sheet1
Supplementary Data 4. The optimal combination of descriptors of each algorithm
XGBoost (n=16)	LR (n=16)	DT (n=30)	RF (n=37)
MATS3p	CATS2D_06_DL	B09[O-O]	MATS3p
SM10_AEA(dm)	B09[O-O]	CATS2D_06_DL	SM10_AEA(dm)
GATS7s	P_VSA_charge_7	SpMAD_EA(ri)	GATS7s
B09[O-O]	H-052	SM5_X	F07[N-O]
CATS2D_06_DL	CATS2D_03_DL	P_VSA_charge_7	VE1sign_Dz(v)
P_VSA_charge_7	nN(CO)2	CATS2D_04_AA	VE3sign_D/Dt
VE1sign_B(p)	CATS2D_04_AA	CATS2D_05_DL	P_VSA_charge_4
MATS3m	CATS2D_05_DA	H-052	CATS2D_09_DA
P_VSA_LogP_5	C-016	CATS2D_09_AA	B09[O-O]
P_VSA_LogP_4	F07[N-O]	F05[N-N]	CATS2D_06_DL
Mv	VE1sign_Dz(v)	SpDiam_AEA(ed)	SpMAD_EA(ri)
MATS2m	CATS2D_05_DL	MATS3m	P_VSA_charge_7
MATS2p	F05[N-N]	P_VSA_LogP_5	CATS2D_04_AA
CATS2D_05_DA	P_VSA_charge_4	Eig04_AEA(bo)	CATS2D_05_DL
GATS2p	F10[O-O]	nN(CO)2	H-052
C-016	MATS3p	CATS2D_03_DL	CATS2D_09_AA
	VE3sign_D/Dt	s2_numRotBonds	F05[N-N]
	SM10_AEA(dm)	P_VSA_LogP_4	SpDiam_AEA(ed)
	SpDiam_AEA(ed)	Mv	VE1sign_B(p)
	VE1sign_B(p)	IC1	MATS3m
	GATS6i	MATS2m	F10[O-O]
	SpMAD_EA(ri)	MATS2p	P_VSA_LogP_5
	GATS7s	GATS6i	Eig04_AEA(bo)
	CATS2D_09_DA	P_VSA_charge_2	nN(CO)2
		Eig03_AEA(ed)	CATS2D_03_DL
		CATS2D_05_DA	P_VSA_LogP_4
		GATS2p	Mv
		C-016	IC1
		s2_pathLength	MATS2m
		GATS8i	MATS2p
			GATS6i
			P_VSA_charge_2
			Eig03_AEA(ed)
			CATS2D_05_DA
			GATS2p
			s2_pathLength
			GATS8i
