# Supplementary material for: Developing a machine learning model for accurate nucleoside hydrogels prediction based on descriptors
Source: Nat Commun. 2024 Mar 23;15:2603. doi: 10.1038/s41467-024-46866-9 (PMC10960799; doi:10.1038/s41467-024-46866-9)
Supplement: Supplementary file 8 — Supplementary Data 5 [file 41467_2024_46866_MOESM8_ESM.xlsx]

## Sheet: Sheet1
Supplementary Data 5. Information and feature importance of the optimal model features (LR with 24 descriptors)
Descriptors Information			Feature Importance
Name	Classification	Description	Mean	Se
CATS2D_06_DL	CATS2D Donor-Lipophilic at lag 06	Pharmacophore descriptors	0.018169	0.00493972
B09[O-O]	Presence/absence of O - O at topological distance 9	2D Atom Pairs	0.0175493	0.00293728
P_VSA_charge_7	P_VSA-like on partial charges, bin 7	P_VSA-like descriptors	0.0142676	0.00297061
H-052	H attached to C0(sp3) with 1X attached to next C	Atom-centred fragments	0.013507	0.00342547
CATS2D_03_DL	CATS2D Donor-Lipophilic at lag 03	Pharmacophore descriptors	0.0105493	0.00393415
nN(CO)2	number of imides (-thio)	Functional group counts	0.00905634	0.00414207
CATS2D_04_AA	CATS2D Acceptor-Acceptor at lag 04	Pharmacophore descriptors	0.00585915	0.00502095
CATS2D_05_DA	CATS2D Donor-Acceptor at lag 05	Pharmacophore descriptors	0.00584507	0.00524122
C-016	=CHR	Atom-centred fragments	0.0044507	0.00499861
F07[N-O]	Frequency of N - O at topological distance 7	2D Atom Pairs	0.000929577	0.00301947
VE1sign_Dz(v)	coefficient sum of the last eigenvector from Barysz matrix weighted by van der Waals volume	2D matrix-based descriptors	0.000126761	0.0064132
CATS2D_05_DL	CATS2D Donor-Lipophilic at lag 05	Pharmacophore descriptors	-0.000661972	0.00344934
F05[N-N]	Frequency of N - N at topological distance 5	2D Atom Pairs	-0.000971831	0.00297913
P_VSA_charge_4	P_VSA-like on partial charges, bin 4	P_VSA-like descriptors	-0.00135211	0.00321817
F10[O-O]	Frequency of O - O at topological distance 10	2D Atom Pairs	-0.00166197	0.00470862
MATS3p	Moran autocorrelation of lag 3 weighted by polarizability	2D autocorrelations	-0.00421127	0.00522503
VE3sign_D/Dt	logarithmic coefficient sum of the last eigenvector from distance/detour matrix	2D matrix-based descriptors	-0.00515493	0.00442176
SM10_AEA(dm)	spectral moment of order 10 from augmented edge adjacency mat. weighted by dipole moment	Edge adjacency indices	-0.00530986	0.00523576
SpDiam_AEA(ed)	spectral diameter from augmented edge adjacency mat. weighted by edge degree	Edge adjacency indices	-0.00597183	0.00497323
VE1sign_B(p)	coefficient sum of the last eigenvector from Burden matrix weighted by polarizability	2D matrix-based descriptors	-0.00752113	0.00296369
GATS6i	Geary autocorrelation of lag 6 weighted by ionization potential	2D autocorrelations	-0.00776056	0.00256997
SpMAD_EA(ri)	spectral mean absolute deviation from edge adjacency mat. weighted by resonance integral	Edge adjacency indices	-0.012169	0.00345573
GATS7s	Geary autocorrelation of lag 7 weighted by I-state	2D autocorrelations	-0.0135915	0.00685113
CATS2D_09_DA	CATS2D Donor-Acceptor at lag 09	Pharmacophore descriptors	-0.0158873	0.00822405
