# Supplementary material for: Developing a machine learning model for accurate nucleoside hydrogels prediction based on descriptors
Source: Nat Commun. 2024 Mar 23;15:2603. doi: 10.1038/s41467-024-46866-9 (PMC10960799; doi:10.1038/s41467-024-46866-9)
Supplement: Supplementary file 9 — Supplementary Data 6 [file 41467_2024_46866_MOESM9_ESM.xlsx]

## Sheet: Sheet1
Supplementary Data 6. The feature importance of 70 molecular descriptors based on LASSO regression
Name	Coefficient	Description
D/Dtr05	-0.00120235	Ring descriptors
D/Dtr06	0.00227052	Ring descriptors
D/Dtr09	-0.00876083	Ring descriptors
ZM1Mad	0.000764171	Topological indices
ZM1Per	0.000583144	Topological indices
ZM2Per	0.00101019	Topological indices
CENT	-0.000843708	Topological indices
SMTI	0.000121035	Topological indices
SMTIV	5.04143e-06	Topological indices
GMTI	-7.04127e-06	Topological indices
GMTIV	1.00575e-05	Topological indices
CSI	-0.000663891	Topological indices
Wap	-5.20201e-06	Topological indices
BAC	0.0115079	Topological indices
RDSQ	0.000105382	Connectivity indices
IDET	2.08635e-05	Information indices
IDMT	1.09216e-06	Information indices
S0K	0.00252771	Information indices
BertzCT	0.00123406	Information indices
TIC1	-0.00702852	Information indices
TIC4	-0.00122339	Information indices
TIC5	-0.00463587	Information indices
Wi_D	0.000295087	2D matrix-based descriptors
QW_L	2.40267e-05	2D matrix-based descriptors
TI1_L	-0.00146213	2D matrix-based descriptors
Wi_Dt	0.000142155	2D matrix-based descriptors
SpDiam_Dt	0.000170317	2D matrix-based descriptors
SpAD_Dt	5.47194e-05	2D matrix-based descriptors
Wi_D/Dt	-0.00334909	2D matrix-based descriptors
H_D/Dt	0.00166824	2D matrix-based descriptors
Wi_Dz(Z)	-0.000280421	2D matrix-based descriptors
Wi_Dz(m)	-5.36923e-06	2D matrix-based descriptors
Wi_Dz(v)	8.08029e-06	2D matrix-based descriptors
SpDiam_Dz(v)	-0.000307588	2D matrix-based descriptors
Wi_Dz(e)	2.10153e-07	2D matrix-based descriptors
Wi_Dz(p)	3.70277e-05	2D matrix-based descriptors
AVS_Dz(p)	-0.00040981	2D matrix-based descriptors
SpAbs_Dz(p)	-0.000898334	2D matrix-based descriptors
SpDiam_Dz(p)	-0.00173275	2D matrix-based descriptors
Wi_Dz(i)	0.000259997	2D matrix-based descriptors
SpDiam_Dz(i)	-0.000199043	2D matrix-based descriptors
ATSC3s	-0.0232692	2D autocorrelations
ATSC4s	0.0102071	2D autocorrelations
ATSC5s	0.0128536	2D autocorrelations
ATSC6s	-0.0223484	2D autocorrelations
ATSC7s	0.00702344	2D autocorrelations
ATSC8s	0.0111951	2D autocorrelations
P_VSA_LogP_2	-0.0088228	P_VSA-like descriptors
P_VSA_LogP_4	-0.00655411	P_VSA-like descriptors
P_VSA_LogP_5	0.00683647	P_VSA-like descriptors
P_VSA_LogP_6	-0.00244401	P_VSA-like descriptors
P_VSA_LogP_7	0.0024195	P_VSA-like descriptors
P_VSA_MR_1	0.00233169	P_VSA-like descriptors
P_VSA_MR_2	-0.00134431	P_VSA-like descriptors
P_VSA_MR_3	-0.00570229	P_VSA-like descriptors
P_VSA_MR_6	-0.00721613	P_VSA-like descriptors
P_VSA_MR_7	0.0101649	P_VSA-like descriptors
P_VSA_v_3	-0.0112002	P_VSA-like descriptors
P_VSA_e_2	0.00180327	P_VSA-like descriptors
P_VSA_p_2	0.0121774	P_VSA-like descriptors
P_VSA_p_3	-0.000800307	P_VSA-like descriptors
P_VSA_i_2	-7.01506e-06	P_VSA-like descriptors
P_VSA_i_3	6.91893e-05	P_VSA-like descriptors
P_VSA_s_4	0.00155324	P_VSA-like descriptors
P_VSA_s_5	0.00830354	P_VSA-like descriptors
P_VSA_ppp_L	0.000677808	P_VSA-like descriptors
P_VSA_charge_2	0.0117737	P_VSA-like descriptors
P_VSA_charge_3	0.0231283	P_VSA-like descriptors
P_VSA_charge_6	-0.00125066	P_VSA-like descriptors
P_VSA_charge_7	-0.0215768	P_VSA-like descriptors
P_VSA_charge_8	-0.00131194	P_VSA-like descriptors
P_VSA_charge_9	0.000577164	P_VSA-like descriptors
P_VSA_charge_10	0.00243224	P_VSA-like descriptors
T(N..O)	-0.0133725	2D Atom Pairs
T(O..O)	0.000178565	2D Atom Pairs
T(O..F)	-0.00937843	2D Atom Pairs
F05[C-N]	0.0347679	2D Atom Pairs
SAtot	0.00115897	Molecular properties
