# Supplementary material for: Developing a machine learning model for accurate nucleoside hydrogels prediction based on descriptors
Source: Nat Commun. 2024 Mar 23;15:2603. doi: 10.1038/s41467-024-46866-9 (PMC10960799; doi:10.1038/s41467-024-46866-9)
Supplement: Supplementary file 10 — Supplementary Data 7 [file 41467_2024_46866_MOESM10_ESM.xlsx]

## Sheet: Supplementary Table S10
Supplementary Data 7. The predictions of optimal model for nucleoside derivatives from PubChem database
cid	Prediction probability of non-gelators	Prediction probability of gelators
445132	0.316696	0.683304
92252368	0.319758	0.680242
21826754	0.319758	0.680242
131876227	0.323628	0.676372
293725	0.340278	0.659722
25075887	0.340278	0.659722
25075886	0.346596	0.653404
137202792	0.349489	0.650511
6323540	0.353303	0.646697
5698	0.353303	0.646697
136927403	0.354031	0.645969
135625234	0.354031	0.645969
135460966	0.354031	0.645969
3036471	0.354183	0.645817
1190	0.356919	0.643081
73323	0.356919	0.643081
122280	0.356919	0.643081
5271259	0.35893	0.64107
448231	0.36021	0.63979
135567131	0.361912	0.638088
54235934	0.362874	0.637126
45052491	0.362988	0.637012
448782	0.362988	0.637012
54237496	0.362988	0.637012
3081517	0.363446	0.636554
150959	0.365745	0.634255
92264349	0.36629	0.63371
512869	0.36629	0.63371
145681	0.36638	0.63362
169295	0.366861	0.633139
439424	0.367	0.633
515216	0.368638	0.631362
440416	0.369276	0.630724
91669385	0.36989	0.63011
3081384	0.370142	0.629858
16721025	0.370326	0.629674
54443874	0.37038	0.62962
150856	0.371399	0.628601
136229819	0.372026	0.627974
8642	0.372122	0.627878
449405	0.372122	0.627878
188276	0.372865	0.627135
71374245	0.372969	0.627031
10859187	0.37477	0.62523
499785	0.375467	0.624533
20584074	0.375489	0.624511
3082183	0.375489	0.624511
15276861	0.375659	0.624341
136025255	0.376272	0.623728
26974701	0.376371	0.623629
15956150	0.376436	0.623564
77280370	0.377341	0.622659
135554439	0.378103	0.621897
53657227	0.378152	0.621848
137699365	0.378236	0.621764
3035986	0.378248	0.621752
173266	0.378633	0.621367
77518952	0.379274	0.620726
21122981	0.379844	0.620156
163285485	0.379844	0.620156
539847	0.379961	0.620039
10308414	0.380018	0.619982
10402220	0.380235	0.619765
125224	0.380311	0.619689
16755631	0.38044	0.61956
6481845	0.380973	0.619027
45052555	0.381115	0.618885
71371786	0.381156	0.618844
174519	0.381156	0.618844
10492375	0.381175	0.618825
6333525	0.381516	0.618484
92228821	0.381548	0.618452
23724732	0.381548	0.618452
171255	0.381631	0.618369
503020	0.381652	0.618348
10687208	0.381907	0.618093
9700	0.381907	0.618093
444919	0.381907	0.618093
25113134	0.381907	0.618093
488242	0.382161	0.617839
451844	0.382196	0.617804
13989276	0.382196	0.617804
135464486	0.382255	0.617745
65063	0.382457	0.617543
14803227	0.382689	0.617311
196324	0.382815	0.617185
71351190	0.383208	0.616792
45052344	0.383578	0.616422
164933	0.384435	0.615565
20832934	0.384578	0.615422
54136175	0.385131	0.614869
92233230	0.385131	0.614869
444281	0.386018	0.613982
4555041	0.386145	0.613855
193604	0.386632	0.613368
10424498	0.386771	0.613229
150621	0.386939	0.613061
139025117	0.386993	0.613007
6560138	0.386993	0.613007
64959	0.386993	0.613007
92242756	0.38714	0.61286
21765593	0.38714	0.61286
5289071	0.387175	0.612825
125739	0.387219	0.612781
135509071	0.38738	0.61262
4369196	0.387403	0.612597
25049744	0.387579	0.612421
376367	0.3877	0.6123
135398701	0.387734	0.612266
18658061	0.387917	0.612083
146674821	0.388025	0.611975
45051593	0.388209	0.611791
5272849	0.388238	0.611762
89486753	0.388541	0.611459
13832344	0.388646	0.611354
11065431	0.388954	0.611046
65372	0.389175	0.610825
488243	0.389545	0.610455
495034	0.389742	0.610258
135398631	0.389906	0.610094
137015000	0.389906	0.610094
136238529	0.389906	0.610094
163284925	0.389906	0.610094
137208277	0.389906	0.610094
515111	0.390241	0.609759
5319815	0.39049	0.60951
45051931	0.39058	0.60942
93036	0.390828	0.609172
125495767	0.390829	0.609171
129391409	0.390829	0.609171
135464489	0.390873	0.609127
188215	0.390919	0.609081
156594227	0.391031	0.608969
156594089	0.391139	0.608861
13248213	0.39127	0.60873
13248214	0.39127	0.60873
54089955	0.391285	0.608715
71628825	0.391478	0.608522
68517003	0.39149	0.60851
71402186	0.391517	0.608483
46705354	0.391666	0.608334
6030	0.391742	0.608258
71752893	0.391742	0.608258
25074417	0.391742	0.608258
90469779	0.391742	0.608258
44403842	0.39187	0.60813
71302534	0.39187	0.60813
156594990	0.39187	0.60813
45039260	0.39187	0.60813
12803287	0.392041	0.607959
14842998	0.392109	0.607891
18658060	0.392116	0.607884
121487517	0.392379	0.607621
101609	0.392476	0.607524
145710203	0.392584	0.607416
156594224	0.39263	0.60737
71410159	0.392905	0.607095
76844781	0.393089	0.606911
15954436	0.393247	0.606753
13042007	0.393431	0.606569
191942	0.3935	0.6065
129678678	0.393517	0.606483
18596452	0.39362	0.60638
77520054	0.39367	0.60633
451393	0.393938	0.606062
5496661	0.393982	0.606018
121487445	0.394016	0.605984
5289468	0.394077	0.605923
5273010	0.394077	0.605923
45038843	0.394077	0.605923
3605363	0.394077	0.605923
6320189	0.394077	0.605923
324452	0.39411	0.60589
452265	0.394264	0.605736
121217563	0.394337	0.605663
475377	0.394412	0.605588
9943091	0.39461	0.60539
358959	0.394658	0.605342
288008	0.394685	0.605315
98561	0.394685	0.605315
451843	0.394917	0.605083
5272826	0.394936	0.605064
130510	0.395056	0.604944
6398342	0.395189	0.604811
21824451	0.395591	0.604409
135616719	0.39578	0.60422
71749595	0.395814	0.604186
512735	0.395814	0.604186
189213	0.395814	0.604186
163320930	0.395844	0.604156
446164	0.395868	0.604132
54351187	0.395897	0.604103
477551	0.395924	0.604076
45074656	0.396118	0.603882
5271262	0.396411	0.603589
91827907	0.396582	0.603418
13989277	0.396701	0.603299
451370	0.396701	0.603299
126968805	0.396721	0.603279
11276944	0.396721	0.603279
139024751	0.396721	0.603279
251784	0.396721	0.603279
25728863	0.396721	0.603279
7272023	0.396721	0.603279
53837746	0.396797	0.603203
376225	0.39706	0.60294
10466304	0.397147	0.602853
587457	0.397147	0.602853
135618545	0.397256	0.602744
164580	0.397705	0.602295
6334744	0.397777	0.602223
54010782	0.397823	0.602177
131852022	0.398076	0.601924
135625322	0.398264	0.601736
135602243	0.398264	0.601736
111081	0.398316	0.601684
688364	0.398316	0.601684
76845172	0.398333	0.601667
150973	0.398413	0.601587
488247	0.398605	0.601395
189893	0.398605	0.601395
121487129	0.398605	0.601395
150625	0.398626	0.601374
5273981	0.39864	0.60136
76844800	0.39867	0.60133
121487343	0.39867	0.60133
121487344	0.39867	0.60133
77461390	0.398698	0.601302
452065	0.398792	0.601208
449489	0.398792	0.601208
13989274	0.398964	0.601036
451369	0.398964	0.601036
130601	0.399054	0.600946
6426866	0.399054	0.600946
6426865	0.399054	0.600946
69640684	0.39907	0.60093
76844801	0.399252	0.600748
121216232	0.399452	0.600548
135528754	0.399545	0.600455
315092	0.399548	0.600452
99529	0.399548	0.600452
489670	0.399722	0.600278
44151925	0.399895	0.600105
45052066	0.399903	0.600097
156594694	0.399903	0.600097
167798	0.399971	0.600029
15160057	0.400052	0.599948
121487449	0.400178	0.599822
146503834	0.400237	0.599763
21117616	0.400279	0.599721
121487125	0.400456	0.599544
488248	0.400456	0.599544
121487128	0.400456	0.599544
515085	0.400542	0.599458
135491495	0.400696	0.599304
21134384	0.400733	0.599267
14632483	0.400772	0.599228
135473648	0.400947	0.599053
135686065	0.400947	0.599053
135435206	0.400956	0.599044
1778309	0.400997	0.599003
853012	0.401082	0.598918
643968	0.401082	0.598918
43834572	0.401082	0.598918
70610597	0.401082	0.598918
46781591	0.401082	0.598918
13071731	0.401082	0.598918
450214	0.401082	0.598918
5790	0.401082	0.598918
139025303	0.401082	0.598918
5702211	0.401082	0.598918
472173	0.40116	0.59884
54558447	0.40116	0.59884
499786	0.401182	0.598818
489669	0.401199	0.598801
21145513	0.401225	0.598775
512321	0.401252	0.598748
7308567	0.401597	0.598403
134481	0.401597	0.598403
451368	0.401745	0.598255
453781	0.402167	0.597833
121225517	0.40231	0.59769
191215	0.40233	0.59767
15124184	0.402396	0.597604
139025680	0.402459	0.597541
10389132	0.402459	0.597541
54021277	0.402465	0.597535
2729604	0.402531	0.597469
27661670	0.402531	0.597469
94196	0.402531	0.597469
7059462	0.402531	0.597469
1263225	0.402531	0.597469
7195995	0.402531	0.597469
68206315	0.402531	0.597469
91541	0.402543	0.597457
92143407	0.402543	0.597457
44289445	0.402543	0.597457
189012	0.402585	0.597415
56609687	0.402703	0.597297
54109572	0.402792	0.597208
90470199	0.402916	0.597084
7282398	0.403072	0.596928
118312477	0.403072	0.596928
1265899	0.403072	0.596928
169704	0.403072	0.596928
14367013	0.403072	0.596928
7282400	0.403072	0.596928
21824456	0.403072	0.596928
162367444	0.403116	0.596884
18651801	0.403119	0.596881
475378	0.403135	0.596865
137128754	0.403146	0.596854
121487098	0.403192	0.596808
15839349	0.40342	0.59658
256040	0.40342	0.59658
86295119	0.40342	0.59658
96622	0.40342	0.59658
21145448	0.403599	0.596401
137346607	0.403619	0.596381
127931	0.403695	0.596305
15954533	0.403715	0.596285
483935	0.403823	0.596177
156594223	0.403862	0.596138
40493564	0.40388	0.59612
98575509	0.40388	0.59612
10040433	0.404023	0.595977
10800485	0.404058	0.595942
121487362	0.404077	0.595923
169938	0.404095	0.595905
92980960	0.404353	0.595647
125460	0.404353	0.595647
70700658	0.404353	0.595647
121487127	0.404412	0.595588
488249	0.404412	0.595588
374116	0.404412	0.595588
121487124	0.404412	0.595588
21140838	0.40443	0.59557
10061135	0.404626	0.595374
3007909	0.40467	0.59533
15693249	0.404673	0.595327
10754350	0.404832	0.595168
71303724	0.404954	0.595046
510573	0.40503	0.59497
121487298	0.405328	0.594672
512320	0.405334	0.594666
136270978	0.40542	0.59458
10922291	0.405546	0.594454
98315	0.405546	0.594454
66931238	0.405611	0.594389
7074855	0.405722	0.594278
71302446	0.405744	0.594256
3246335	0.405788	0.594212
171228	0.405929	0.594071
515212	0.405945	0.594055
21627890	0.405958	0.594042
92237723	0.405958	0.594042
121216298	0.406059	0.593941
453016	0.406062	0.593938
91668444	0.406222	0.593778
2783871	0.406281	0.593719
13121580	0.406281	0.593719
71303674	0.406478	0.593522
44829127	0.406495	0.593505
156595074	0.406498	0.593502
512674	0.406568	0.593432
14095555	0.406577	0.593423
136791445	0.406594	0.593406
135398640	0.406594	0.593406
4661673	0.406745	0.593255
129678688	0.40676	0.59324
6481568	0.406774	0.593226
137699522	0.406833	0.593167
156594190	0.406911	0.593089
77174428	0.406913	0.593087
15764402	0.406931	0.593069
451391	0.406945	0.593055
5274292	0.406956	0.593044
6327751	0.406978	0.593022
15342951	0.406978	0.593022
6713933	0.406978	0.593022
71371593	0.406999	0.593001
46936788	0.407097	0.592903
445537	0.407097	0.592903
4470179	0.407097	0.592903
65375	0.40717	0.59283
11817992	0.407203	0.592797
121487387	0.407415	0.592585
135435111	0.407497	0.592503
135398630	0.407507	0.592493
14430116	0.40756	0.59244
130060	0.407595	0.592405
11594626	0.407608	0.592392
14842981	0.407625	0.592375
72260	0.407724	0.592276
136190394	0.407752	0.592248
67113473	0.407902	0.592098
11109507	0.407919	0.592081
14842983	0.407983	0.592017
44421147	0.408048	0.591952
44372621	0.408048	0.591952
128866	0.408243	0.591757
156594220	0.408262	0.591738
137700714	0.408309	0.591691
124712750	0.408368	0.591632
57704515	0.40843	0.59157
9881381	0.40843	0.59157
451366	0.408487	0.591513
13833655	0.408487	0.591513
5274149	0.408538	0.591462
512322	0.408583	0.591417
44316739	0.408583	0.591417
71317010	0.408583	0.591417
100533	0.408601	0.591399
21855041	0.408702	0.591298
351382	0.408744	0.591256
10956375	0.408744	0.591256
41097849	0.408744	0.591256
51403981	0.408744	0.591256
13831089	0.408744	0.591256
71314711	0.408744	0.591256
65510	0.408744	0.591256
452423	0.408834	0.591166
20600569	0.408915	0.591085
91872277	0.40893	0.59107
101317	0.40893	0.59107
450215	0.40893	0.59107
57369201	0.40893	0.59107
54669724	0.40893	0.59107
44629859	0.40893	0.59107
1520351	0.40893	0.59107
45356917	0.40893	0.59107
44630766	0.40893	0.59107
7059460	0.40893	0.59107
9427	0.40893	0.59107
13066372	0.40893	0.59107
13066370	0.40893	0.59107
139026027	0.40893	0.59107
194102	0.408957	0.591043
136633725	0.408996	0.591004
495959	0.409052	0.590948
137195854	0.409092	0.590908
131852023	0.409148	0.590852
449584	0.409149	0.590851
3000770	0.40916	0.59084
454136	0.40917	0.59083
45074659	0.409173	0.590827
45051921	0.409303	0.590697
92221238	0.409378	0.590622
92221236	0.409378	0.590622
134693227	0.409378	0.590622
135518167	0.409386	0.590614
136234097	0.409386	0.590614
71302979	0.409428	0.590572
451479	0.409506	0.590494
14632481	0.409506	0.590494
135596618	0.409527	0.590473
139025201	0.409542	0.590458
136257794	0.409542	0.590458
136824017	0.409542	0.590458
135518164	0.409542	0.590458
136235778	0.409542	0.590458
135454023	0.409542	0.590458
6857539	0.409574	0.590426
92271314	0.409574	0.590426
6481578	0.409635	0.590365
188967	0.409635	0.590365
13989284	0.409702	0.590298
451854	0.409702	0.590298
453370	0.409705	0.590295
136006897	0.409743	0.590257
139025646	0.409743	0.590257
135407175	0.409743	0.590257
135708260	0.409743	0.590257
6327750	0.409764	0.590236
121698	0.409832	0.590168
13052734	0.409832	0.590168
137090731	0.409844	0.590156
124528039	0.40993	0.59007
4594140	0.410034	0.589966
10335670	0.410034	0.589966
21732373	0.410129	0.589871
21856228	0.410129	0.589871
162367440	0.410129	0.589871
453782	0.410161	0.589839
71410527	0.410176	0.589824
131843751	0.410242	0.589758
135398597	0.410251	0.589749
137287473	0.410251	0.589749
135596592	0.410251	0.589749
54343230	0.410268	0.589732
16655024	0.410278	0.589722
472172	0.410281	0.589719
122879	0.410281	0.589719
89341487	0.410281	0.589719
58859108	0.410281	0.589719
99692	0.410326	0.589674
10019998	0.410339	0.589661
135771852	0.410392	0.589608
53774252	0.410454	0.589546
58463488	0.410459	0.589541
3003718	0.410554	0.589446
136921541	0.41064	0.58936
453036	0.4108	0.5892
13832606	0.410818	0.589182
270262	0.410818	0.589182
156588443	0.410821	0.589179
381335	0.410851	0.589149
5468297	0.410851	0.589149
6367704	0.410851	0.589149
495778	0.410851	0.589149
516466	0.410921	0.589079
3995254	0.410929	0.589071
157173	0.410929	0.589071
165328	0.410929	0.589071
7275412	0.410929	0.589071
45040528	0.410929	0.589071
57177698	0.410929	0.589071
7275411	0.410929	0.589071
1265891	0.410929	0.589071
77520542	0.410929	0.589071
451453	0.410947	0.589053
6573504	0.410988	0.589012
136250551	0.411059	0.588941
159338	0.411068	0.588932
119051	0.411075	0.588925
5271958	0.411116	0.588884
72628785	0.41115	0.58885
9859640	0.41115	0.58885
136190395	0.411175	0.588825
68655403	0.411265	0.588735
150623	0.411284	0.588716
23399682	0.411306	0.588694
352713	0.411454	0.588546
131874082	0.411454	0.588546
3007771	0.411457	0.588543
2735432	0.411566	0.588434
135438476	0.411628	0.588372
91668447	0.411785	0.588215
515215	0.411837	0.588163
493224	0.411908	0.588092
7059457	0.411918	0.588082
66377	0.411918	0.588082
1814	0.411918	0.588082
12922945	0.411918	0.588082
2783891	0.411918	0.588082
133125648	0.411922	0.588078
6474236	0.411922	0.588078
515211	0.411986	0.588014
452513	0.411999	0.588001
122622	0.412194	0.587806
23531406	0.412344	0.587656
13711969	0.412494	0.587506
137699423	0.412548	0.587452
94312	0.412572	0.587428
77520540	0.412572	0.587428
124304833	0.412572	0.587428
156588711	0.412572	0.587428
373406	0.41263	0.58737
53965369	0.412674	0.587326
146066	0.412674	0.587326
16133029	0.412696	0.587304
86306492	0.412717	0.587283
131877226	0.412817	0.587183
454139	0.412833	0.587167
454138	0.412833	0.587167
10015599	0.412881	0.587119
451833	0.412886	0.587114
135408506	0.413098	0.586902
135763231	0.413098	0.586902
6483689	0.413189	0.586811
10589260	0.413272	0.586728
54444717	0.413306	0.586694
121487889	0.413358	0.586642
398256	0.413365	0.586635
102063598	0.413485	0.586515
145711906	0.413606	0.586394
135398692	0.413622	0.586378
125478223	0.413622	0.586378
54424807	0.413647	0.586353
148264	0.413821	0.586179
5273980	0.413829	0.586171
171185	0.41384	0.58616
92266931	0.41384	0.58616
3010090	0.41395	0.58605
3036202	0.413959	0.586041
135517354	0.414048	0.585952
14530807	0.414145	0.585855
53901126	0.41416	0.58584
451842	0.414314	0.585686
16226669	0.414363	0.585637
7035901	0.414363	0.585637
25796514	0.414363	0.585637
12358445	0.414363	0.585637
59116124	0.414363	0.585637
5901	0.414363	0.585637
451480	0.414419	0.585581
60708	0.414419	0.585581
121487302	0.414419	0.585581
136088499	0.414515	0.585485
135462125	0.414515	0.585485
135602246	0.414515	0.585485
135491415	0.414515	0.585485
135405922	0.414524	0.585476
10425238	0.414638	0.585362
135438607	0.414734	0.585266
135452524	0.414734	0.585266
131882935	0.414738	0.585262
76844933	0.414738	0.585262
91668392	0.414738	0.585262
155982232	0.414738	0.585262
77174437	0.414738	0.585262
134715536	0.414809	0.585191
21121800	0.414954	0.585046
13845302	0.415118	0.584882
9814370	0.415192	0.584808
92268298	0.415395	0.584605
10730026	0.415408	0.584592
3246700	0.415558	0.584442
5726	0.415558	0.584442
455007	0.415558	0.584442
49849901	0.415558	0.584442
71313574	0.415558	0.584442
451515	0.415558	0.584442
35370	0.415558	0.584442
51346748	0.415558	0.584442
56846050	0.415558	0.584442
16398721	0.415558	0.584442
11043760	0.415558	0.584442
119025583	0.415558	0.584442
139025114	0.4156	0.5844
94136	0.4156	0.5844
22803666	0.4156	0.5844
7264507	0.4156	0.5844
11119722	0.415691	0.584309
135538690	0.415693	0.584307
14071470	0.415702	0.584298
137019865	0.415797	0.584203
131858702	0.416162	0.583838
374121	0.416355	0.583645
3036983	0.41638	0.58362
137176536	0.416389	0.583611
135602211	0.416389	0.583611
146674683	0.416419	0.583581
146681747	0.416419	0.583581
135398596	0.416424	0.583576
136259535	0.416424	0.583576
71407741	0.416468	0.583532
451414	0.416658	0.583342
122621	0.416724	0.583276
452188	0.416724	0.583276
44593585	0.416749	0.583251
11346304	0.416762	0.583238
483924	0.416773	0.583227
92979558	0.416837	0.583163
134694010	0.416837	0.583163
124301946	0.416837	0.583163
92131910	0.416837	0.583163
191372	0.416837	0.583163
92979557	0.416837	0.583163
6481837	0.416844	0.583156
152475	0.416919	0.583081
42624707	0.416923	0.583077
3006944	0.416963	0.583037
92253117	0.41697	0.58303
57358089	0.41697	0.58303
92247583	0.416997	0.583003
15047	0.416997	0.583003
139025195	0.416997	0.583003
379817	0.41706	0.58294
190488	0.41706	0.58294
511015	0.417138	0.582862
3908006	0.417166	0.582834
452029	0.417166	0.582834
55262	0.417166	0.582834
6473718	0.417166	0.582834
90673693	0.417315	0.582685
71302445	0.41733	0.58267
136706893	0.417331	0.582669
90830681	0.417393	0.582607
6481572	0.41755	0.58245
100652	0.417695	0.582305
483943	0.417731	0.582269
125494577	0.417781	0.582219
136821128	0.417781	0.582219
135897000	0.417781	0.582219
137108250	0.417781	0.582219
135920662	0.417781	0.582219
135445750	0.417781	0.582219
135897124	0.417781	0.582219
9813340	0.417852	0.582148
451593	0.417852	0.582148
5270780	0.417859	0.582141
483921	0.417859	0.582141
137128751	0.417991	0.582009
71023056	0.41802	0.58198
146160048	0.418021	0.581979
138058736	0.418021	0.581979
137699191	0.418021	0.581979
146013455	0.418142	0.581858
10403633	0.418155	0.581845
161746	0.418169	0.581831
131852043	0.418257	0.581743
137198957	0.418262	0.581738
3010410	0.418347	0.581653
91490554	0.418348	0.581652
488244	0.418348	0.581652
136745025	0.418351	0.581649
135406950	0.418351	0.581649
136441961	0.418351	0.581649
135404725	0.418351	0.581649
90356982	0.418382	0.581618
44421198	0.418453	0.581547
54359085	0.418671	0.581329
44292127	0.418692	0.581308
122107	0.418692	0.581308
135440620	0.41872	0.58128
71352233	0.418753	0.581247
121011373	0.4188	0.5812
21117472	0.418807	0.581193
21118337	0.418843	0.581157
453467	0.418843	0.581157
10922698	0.418843	0.581157
6573798	0.418843	0.581157
108074	0.418843	0.581157
193091	0.418895	0.581105
121487282	0.418898	0.581102
92132209	0.418937	0.581063
162450	0.418937	0.581063
6553883	0.418937	0.581063
2783888	0.418937	0.581063
99543	0.41899	0.58101
366996	0.419003	0.580997
140344780	0.41906	0.58094
14826943	0.419067	0.580933
21145446	0.41909	0.58091
5280127	0.419155	0.580845
6618794	0.419162	0.580838
640	0.419162	0.580838
11644295	0.419162	0.580838
90472728	0.419162	0.580838
102601363	0.419162	0.580838
90472727	0.419162	0.580838
140857142	0.419162	0.580838
54096233	0.419162	0.580838
71315522	0.419162	0.580838
90472737	0.419162	0.580838
7059422	0.419162	0.580838
101190254	0.419162	0.580838
92043420	0.419162	0.580838
90472726	0.419162	0.580838
13712	0.419162	0.580838
644272	0.419162	0.580838
11183813	0.419162	0.580838
13048618	0.419162	0.580838
16212027	0.419162	0.580838
92043439	0.419162	0.580838
3010294	0.419256	0.580744
512673	0.419381	0.580619
53909207	0.419381	0.580619
3007912	0.419443	0.580557
453822	0.419491	0.580509
21123822	0.41961	0.58039
14776494	0.419656	0.580344
90673699	0.419694	0.580306
10967535	0.419697	0.580303
14503009	0.419702	0.580298
122625	0.419702	0.580298
453034	0.419702	0.580298
22787949	0.419744	0.580256
5271695	0.41978	0.58022
488245	0.419785	0.580215
102602258	0.419809	0.580191
162681	0.419809	0.580191
131699279	0.419809	0.580191
166772	0.419809	0.580191
166753	0.419809	0.580191
10868509	0.419809	0.580191
10977646	0.419809	0.580191
5270603	0.419809	0.580191
126963445	0.419809	0.580191
118855907	0.419809	0.580191
7048808	0.419809	0.580191
119209	0.419809	0.580191
10999219	0.419809	0.580191
72247	0.419809	0.580191
10633834	0.419809	0.580191
451756	0.419809	0.580191
134556	0.419809	0.580191
118855773	0.419809	0.580191
448456	0.419809	0.580191
10610280	0.419809	0.580191
90472730	0.419809	0.580191
102601698	0.419809	0.580191
57369864	0.419809	0.580191
155903799	0.419809	0.580191
134667	0.419809	0.580191
190287	0.419809	0.580191
46783076	0.419809	0.580191
46783075	0.419809	0.580191
10911785	0.419809	0.580191
71308516	0.419809	0.580191
118855911	0.419809	0.580191
89486751	0.419825	0.580175
44353411	0.419832	0.580168
451576	0.419832	0.580168
10494279	0.419858	0.580142
137218731	0.419929	0.580071
156589123	0.419943	0.580057
91668391	0.419943	0.580057
11000823	0.420152	0.579848
102057561	0.420204	0.579796
71442569	0.420205	0.579795
6708818	0.420217	0.579783
22884229	0.420217	0.579783
6256	0.420217	0.579783
688121	0.420217	0.579783
490037	0.420217	0.579783
45055429	0.420242	0.579758
73164480	0.420242	0.579758
121487345	0.420249	0.579751
69908761	0.420249	0.579751
3036899	0.420323	0.579677
188216	0.420327	0.579673
5272848	0.420331	0.579669
174316	0.42037	0.57963
129654734	0.420445	0.579555
131879863	0.420452	0.579548
301080	0.420452	0.579548
118991702	0.420466	0.579534
124254961	0.420466	0.579534
156619778	0.420466	0.579534
21140890	0.420636	0.579364
274083	0.42066	0.57934
97381	0.42066	0.57934
14862149	0.420742	0.579258
45074628	0.420793	0.579207
453829	0.420834	0.579166
29927033	0.420836	0.579164
68788748	0.420836	0.579164
102212	0.420836	0.579164
134694019	0.420836	0.579164
124904944	0.420836	0.579164
376366	0.420953	0.579047
454135	0.420968	0.579032
454134	0.420968	0.579032
136267259	0.421	0.579
470199	0.421158	0.578842
5271378	0.421238	0.578762
65561	0.421238	0.578762
136921545	0.421241	0.578759
6858204	0.421258	0.578742
450772	0.42128	0.57872
9878109	0.42128	0.57872
45357589	0.42128	0.57872
2783889	0.42128	0.57872
13833666	0.42128	0.57872
284240	0.42128	0.57872
33039	0.42128	0.57872
42104317	0.42128	0.57872
46780621	0.42128	0.57872
455170	0.421286	0.578714
21120755	0.421286	0.578714
135434782	0.421297	0.578703
146160877	0.421339	0.578661
137239458	0.421339	0.578661
71650947	0.421357	0.578643
481078	0.421368	0.578632
124923	0.421368	0.578632
92248239	0.421387	0.578613
10658983	0.421397	0.578603
13887514	0.421515	0.578485
71302592	0.421558	0.578442
154703288	0.421565	0.578435
136921544	0.421596	0.578404
483944	0.421685	0.578315
13989062	0.421734	0.578266
13989061	0.421734	0.578266
456110	0.421736	0.578264
69906586	0.421811	0.578189
451372	0.421848	0.578152
6915703	0.421852	0.578148
3007778	0.421852	0.578148
452398	0.421893	0.578107
53962626	0.421908	0.578092
52951009	0.421954	0.578046
12994226	0.421973	0.578027
14079545	0.422022	0.577978
453631	0.42205	0.57795
6479140	0.422059	0.577941
44630569	0.422067	0.577933
12097724	0.422069	0.577931
512323	0.42209	0.57791
9992804	0.422149	0.577851
3081398	0.422173	0.577827
156594214	0.422213	0.577787
100932477	0.422233	0.577767
135435173	0.422312	0.577688
15764404	0.422402	0.577598
154730315	0.422406	0.577594
25139868	0.422429	0.577571
136898426	0.422514	0.577486
137221166	0.422514	0.577486
136823426	0.422514	0.577486
136623055	0.422514	0.577486
135596570	0.422514	0.577486
155903791	0.422514	0.577486
135538738	0.422514	0.577486
135499776	0.422514	0.577486
135508725	0.422514	0.577486
136806184	0.422514	0.577486
135499520	0.422514	0.577486
135768162	0.422514	0.577486
136029099	0.422514	0.577486
136232965	0.422514	0.577486
135402034	0.422514	0.577486
135461724	0.422514	0.577486
135726185	0.422514	0.577486
135514572	0.422514	0.577486
135582771	0.422514	0.577486
4304654	0.422522	0.577478
494929	0.422522	0.577478
160130	0.422525	0.577475
156594853	0.422541	0.577459
453628	0.422586	0.577414
496603	0.422668	0.577332
3011752	0.42267	0.57733
131878154	0.422671	0.577329
121217573	0.422671	0.577329
438430	0.4227	0.5773
483927	0.422728	0.577272
318920	0.422734	0.577266
514810	0.422737	0.577263
137699513	0.42275	0.57725
451856	0.422757	0.577243
3007221	0.422804	0.577196
16748010	0.422811	0.577189
5270571	0.422811	0.577189
5271379	0.422811	0.577189
124294	0.422811	0.577189
127792	0.422859	0.577141
5274144	0.422867	0.577133
19989149	0.422908	0.577092
454163	0.422908	0.577092
6913097	0.422919	0.577081
10266795	0.422925	0.577075
15277828	0.42296	0.57704
135743938	0.422987	0.577013
602053	0.423068	0.576932
45052277	0.423081	0.576919
72272	0.423138	0.576862
10848780	0.423167	0.576833
14367018	0.423203	0.576797
54370573	0.423206	0.576794
475547	0.423213	0.576787
121487278	0.423227	0.576773
135618591	0.423256	0.576744
137239010	0.423256	0.576744
71773082	0.423282	0.576718
54555880	0.423314	0.576686
70818775	0.423332	0.576668
477012	0.423429	0.576571
6481577	0.423543	0.576457
11821571	0.423571	0.576429
121487067	0.423617	0.576383
136273848	0.42366	0.57634
5270576	0.423661	0.576339
13590781	0.423661	0.576339
72327	0.423661	0.576339
159498	0.423661	0.576339
11065206	0.423661	0.576339
21115140	0.423661	0.576339
71314901	0.423661	0.576339
44289645	0.423661	0.576339
10777654	0.423661	0.576339
9904475	0.423684	0.576316
71447196	0.423694	0.576306
53470632	0.423694	0.576306
71443381	0.423694	0.576306
71439804	0.423694	0.576306
71443380	0.423694	0.576306
121219169	0.423724	0.576276
136088501	0.423737	0.576263
135718453	0.423737	0.576263
267808	0.423802	0.576198
14682078	0.423802	0.576198
483922	0.423865	0.576135
71402706	0.423867	0.576133
451824	0.423886	0.576114
11207624	0.423904	0.576096
7264506	0.423922	0.576078
23421209	0.423922	0.576078
137191441	0.423944	0.576056
135398639	0.423946	0.576054
72274	0.423976	0.576024
488246	0.42401	0.57599
273749	0.424031	0.575969
131875668	0.424031	0.575969
136896502	0.424088	0.575912
135453913	0.424088	0.575912
146674837	0.424217	0.575783
5326138	0.424218	0.575782
5271953	0.424366	0.575634
483933	0.424398	0.575602
9838543	0.424439	0.575561
92253016	0.424439	0.575561
16749579	0.424439	0.575561
71314827	0.424439	0.575561
40507260	0.424439	0.575561
92186	0.424439	0.575561
29933576	0.424439	0.575561
150619	0.424507	0.575493
23541118	0.424508	0.575492
131860511	0.424516	0.575484
509189	0.424593	0.575407
72273	0.424604	0.575396
453020	0.424644	0.575356
453025	0.424644	0.575356
451821	0.424783	0.575217
14444210	0.424783	0.575217
5274286	0.424784	0.575216
14367012	0.424818	0.575182
135433550	0.424823	0.575177
135538696	0.424847	0.575153
6858194	0.424905	0.575095
10041866	0.424982	0.575018
135856015	0.425036	0.574964
66608846	0.425109	0.574891
156594213	0.425115	0.574885
135538693	0.425292	0.574708
15940294	0.425314	0.574686
121217178	0.425341	0.574659
45052112	0.425446	0.574554
77280618	0.425446	0.574554
135121947	0.425446	0.574554
479303	0.425448	0.574552
67327211	0.425456	0.574544
14483474	0.425472	0.574528
3371855	0.425472	0.574528
59728433	0.425472	0.574528
121006824	0.425497	0.574503
398257	0.425498	0.574502
14730205	0.42552	0.57448
86751178	0.425523	0.574477
514172	0.42558	0.57442
22211360	0.42558	0.57442
135423946	0.425593	0.574407
515083	0.425606	0.574394
5273626	0.425646	0.574354
511014	0.425741	0.574259
15118619	0.425786	0.574214
390868	0.425947	0.574053
500305	0.425947	0.574053
73319	0.426007	0.573993
477547	0.426007	0.573993
11957910	0.426044	0.573956
95730862	0.426066	0.573934
135398550	0.426068	0.573932
76845493	0.426076	0.573924
3080754	0.426114	0.573886
483948	0.426117	0.573883
136099021	0.426185	0.573815
6560385	0.426197	0.573803
57035796	0.426197	0.573803
96373	0.426197	0.573803
13766569	0.426197	0.573803
124466	0.426226	0.573774
137699529	0.426226	0.573774
156588731	0.42632	0.57368
452399	0.426324	0.573676
136385771	0.426328	0.573672
135768196	0.42634	0.57366
490390	0.426377	0.573623
136415743	0.426408	0.573592
124794323	0.426478	0.573522
5273019	0.426488	0.573512
139025107	0.426578	0.573422
11380753	0.426578	0.573422
22211279	0.426579	0.573421
136020842	0.42658	0.57342
135412763	0.426639	0.573361
490256	0.426687	0.573313
136265296	0.426716	0.573284
191808	0.426753	0.573247
102505730	0.426821	0.573179
511000	0.426868	0.573132
121487087	0.426893	0.573107
128359	0.426933	0.573067
512003	0.426955	0.573045
71302904	0.427004	0.572996
6398509	0.427007	0.572993
121487134	0.427034	0.572966
121487460	0.427047	0.572953
136921547	0.427067	0.572933
135508837	0.427137	0.572863
196507	0.427156	0.572844
71303016	0.427171	0.572829
71302469	0.427176	0.572824
122130330	0.427176	0.572824
156594897	0.427341	0.572659
136381024	0.427362	0.572638
136119103	0.427397	0.572603
11174347	0.427441	0.572559
138059290	0.427452	0.572548
156594212	0.427465	0.572535
45052196	0.427465	0.572535
472167	0.42754	0.57246
135457441	0.427644	0.572356
4866813	0.42766	0.57234
136100249	0.427673	0.572327
71351698	0.42773	0.57227
452063	0.427937	0.572063
483945	0.427952	0.572048
136176852	0.427996	0.572004
1247503	0.428008	0.571992
139025682	0.42807	0.57193
172915	0.428115	0.571885
465608	0.428132	0.571868
162641488	0.428152	0.571848
122110	0.428152	0.571848
451889	0.428152	0.571848
509185	0.428152	0.571848
135435044	0.428188	0.571812
136186017	0.428188	0.571812
6560187	0.428209	0.571791
25886830	0.428209	0.571791
21732374	0.428236	0.571764
11849876	0.428275	0.571725
14428908	0.42828	0.57172
21854458	0.428311	0.571689
6479139	0.428333	0.571667
135764626	0.428337	0.571663
122109	0.42834	0.57166
451887	0.42834	0.57166
14726901	0.42834	0.57166
156589112	0.428451	0.571549
91668445	0.428487	0.571513
3013084	0.428525	0.571475
122130386	0.428546	0.571454
506492	0.428575	0.571425
124566007	0.42865	0.57135
21772594	0.42865	0.57135
118797419	0.42865	0.57135
77174427	0.42865	0.57135
122130033	0.42865	0.57135
9837976	0.428661	0.571339
69253781	0.428661	0.571339
3000763	0.428661	0.571339
71350138	0.428668	0.571332
156594219	0.428695	0.571305
456905	0.428762	0.571238
508215	0.428766	0.571234
14132914	0.428769	0.571231
72263	0.428769	0.571231
136752832	0.428903	0.571097
136081429	0.428903	0.571097
135501639	0.428916	0.571084
139025264	0.428916	0.571084
135433653	0.428917	0.571083
477552	0.428927	0.571073
56664677	0.428949	0.571051
136817853	0.428999	0.571001
135521334	0.428999	0.571001
153103	0.429015	0.570985
146980	0.429015	0.570985
335399	0.429017	0.570983
93481381	0.429017	0.570983
6480444	0.429017	0.570983
492555	0.429028	0.570972
465650	0.429093	0.570907
135538673	0.429122	0.570878
98911	0.429136	0.570864
146674699	0.429262	0.570738
511378	0.429265	0.570735
324745	0.429295	0.570705
76844602	0.429305	0.570695
137139924	0.429341	0.570659
3010523	0.429381	0.570619
13009364	0.429409	0.570591
13989283	0.42942	0.57058
451371	0.42942	0.57058
156588728	0.429438	0.570562
65062	0.429484	0.570516
5342744	0.429484	0.570516
7059455	0.429484	0.570516
512330	0.42949	0.57051
92237996	0.429553	0.570447
137182907	0.429575	0.570425
129318779	0.429626	0.570374
477548	0.429636	0.570364
89486819	0.429661	0.570339
512004	0.429663	0.570337
121487527	0.429669	0.570331
134220	0.429673	0.570327
6439649	0.429673	0.570327
6505368	0.429673	0.570327
10849857	0.429747	0.570253
456904	0.429747	0.570253
104762	0.429784	0.570216
46876949	0.429784	0.570216
135625267	0.429852	0.570148
483929	0.429952	0.570048
97480	0.430028	0.569972
23617998	0.430028	0.569972
6566064	0.430028	0.569972
18881	0.430028	0.569972
7099911	0.430028	0.569972
133609839	0.430058	0.569942
156594992	0.430101	0.569899
66760234	0.43013	0.56987
56619127	0.430218	0.569782
135532713	0.430288	0.569712
135800807	0.430288	0.569712
135538642	0.430288	0.569712
135538671	0.430288	0.569712
453632	0.430312	0.569688
76845224	0.430314	0.569686
6035	0.430376	0.569624
151790	0.430376	0.569624
7195999	0.430376	0.569624
90954505	0.430376	0.569624
2729613	0.430376	0.569624
6603739	0.430376	0.569624
131864317	0.43039	0.56961
67353063	0.430392	0.569608
131858703	0.430402	0.569598
11770144	0.430421	0.569579
5273982	0.430444	0.569556
92165061	0.430463	0.569537
71407837	0.430467	0.569533
71324527	0.430467	0.569533
121487883	0.430484	0.569516
136795137	0.430495	0.569505
135492361	0.430495	0.569505
452407	0.43053	0.56947
500209	0.430585	0.569415
381336	0.430585	0.569415
133589974	0.430642	0.569358
121216424	0.430682	0.569318
5274310	0.430684	0.569316
511984	0.430705	0.569295
69907861	0.430712	0.569288
512736	0.430749	0.569251
14209054	0.430766	0.569234
92978664	0.430766	0.569234
6482479	0.430766	0.569234
97107236	0.430766	0.569234
21115121	0.43081	0.56919
72249	0.43081	0.56919
93621995	0.43081	0.56919
71366478	0.430863	0.569137
15516021	0.430929	0.569071
21145867	0.430945	0.569055
455171	0.430945	0.569055
71422951	0.430997	0.569003
6481574	0.431052	0.568948
5271955	0.431058	0.568942
139025196	0.431132	0.568868
139026028	0.431143	0.568857
16667722	0.431143	0.568857
134694950	0.431143	0.568857
17513	0.431143	0.568857
135600345	0.431144	0.568856
512172	0.431212	0.568788
129874	0.431244	0.568756
490392	0.431254	0.568746
146156886	0.431303	0.568697
72296	0.431303	0.568697
72250	0.431339	0.568661
380084	0.431339	0.568661
71750617	0.431339	0.568661
477015	0.431363	0.568637
5271956	0.431403	0.568597
451890	0.431423	0.568577
9921551	0.431423	0.568577
473662	0.431474	0.568526
473661	0.431474	0.568526
54446036	0.431553	0.568447
160155	0.431583	0.568417
12805651	0.431583	0.568417
14030964	0.431612	0.568388
64978	0.431612	0.568388
77520089	0.431673	0.568327
163320833	0.431676	0.568324
10610233	0.431686	0.568314
98581	0.431686	0.568314
135692738	0.431687	0.568313
135459434	0.431687	0.568313
136691103	0.431687	0.568313
454140	0.431694	0.568306
454141	0.431694	0.568306
451846	0.431708	0.568292
451830	0.431723	0.568277
121487370	0.431762	0.568238
137077012	0.431781	0.568219
451454	0.431783	0.568217
12994351	0.431814	0.568186
44560429	0.431826	0.568174
12151656	0.431831	0.568169
5274367	0.431835	0.568165
137186166	0.431854	0.568146
135501934	0.431905	0.568095
136752834	0.431905	0.568095
490040	0.431929	0.568071
167994	0.431929	0.568071
5287614	0.431957	0.568043
512329	0.432006	0.567994
150667	0.432031	0.567969
121487418	0.432042	0.567958
4269332	0.432061	0.567939
3034646	0.432061	0.567939
5272744	0.432071	0.567929
154726241	0.432214	0.567786
130209	0.432214	0.567786
138059312	0.432242	0.567758
14885960	0.432248	0.567752
14885959	0.432248	0.567752
14885958	0.432248	0.567752
480264	0.432248	0.567752
137189782	0.432248	0.567752
510576	0.43228	0.56772
260474	0.432285	0.567715
11163152	0.432285	0.567715
439541	0.432289	0.567711
512324	0.432301	0.567699
121487081	0.432387	0.567613
135398677	0.432464	0.567536
21676639	0.432529	0.567471
512626	0.432559	0.567441
72371	0.432571	0.567429
22316427	0.432571	0.567429
452990	0.43258	0.56742
45045221	0.432598	0.567402
465649	0.432625	0.567375
11493075	0.43268	0.56732
454243	0.432777	0.567223
512134	0.432784	0.567216
333596	0.432784	0.567216
92264929	0.432784	0.567216
6482246	0.432817	0.567183
192785	0.432837	0.567163
135625266	0.432879	0.567121
6712985	0.432881	0.567119
9994258	0.432881	0.567119
3037189	0.432905	0.567095
121487130	0.432953	0.567047
498021	0.432953	0.567047
121487126	0.432953	0.567047
5287615	0.432958	0.567042
16666490	0.43304	0.56696
3005551	0.433053	0.566947
22211503	0.433077	0.566923
516463	0.433077	0.566923
504733	0.433113	0.566887
14502994	0.433152	0.566848
451585	0.433152	0.566848
29923570	0.433155	0.566845
11323459	0.433155	0.566845
121487093	0.433206	0.566794
155395	0.433212	0.566788
121219148	0.433223	0.566777
76845819	0.433247	0.566753
92149401	0.43327	0.56673
96565	0.43327	0.56673
255047	0.43327	0.56673
24773090	0.433341	0.566659
301081	0.433341	0.566659
122130294	0.43335	0.56665
136229414	0.433427	0.566573
45041252	0.433462	0.566538
135994927	0.433503	0.566497
136251916	0.433567	0.566433
10490402	0.433584	0.566416
121487431	0.433584	0.566416
57173805	0.433638	0.566362
135583322	0.433653	0.566347
135743936	0.433653	0.566347
135583321	0.433678	0.566322
11832095	0.43368	0.56632
66763497	0.433708	0.566292
135509108	0.433755	0.566245
452215	0.433759	0.566241
452035	0.433759	0.566241
135538692	0.433766	0.566234
171490	0.433802	0.566198
146674828	0.43387	0.56613
22881724	0.433878	0.566122
11728978	0.433897	0.566103
71365916	0.433986	0.566014
489578	0.434	0.566
492556	0.434041	0.565959
3080744	0.434068	0.565932
13071768	0.434101	0.565899
451847	0.434185	0.565815
5271957	0.434189	0.565811
135403801	0.434204	0.565796
135768164	0.434204	0.565796
135547062	0.434204	0.565796
136666654	0.434204	0.565796
136232990	0.434204	0.565796
135914512	0.434204	0.565796
137295291	0.434204	0.565796
16080049	0.434264	0.565736
92246421	0.434327	0.565673
3011251	0.434337	0.565663
136265295	0.434375	0.565625
72257	0.43439	0.56561
56608890	0.434433	0.565567
137077004	0.434525	0.565475
45105016	0.434527	0.565473
10377155	0.434533	0.565467
3005552	0.434702	0.565298
71761524	0.434711	0.565289
14260256	0.434718	0.565282
493838	0.434723	0.565277
493843	0.434723	0.565277
131884784	0.434727	0.565273
148744	0.43476	0.56524
477014	0.434798	0.565202
121487112	0.434798	0.565202
90117986	0.434803	0.565197
469715	0.434818	0.565182
71370351	0.434819	0.565181
151360	0.434821	0.565179
163888	0.434849	0.565151
493218	0.434871	0.565129
136076706	0.434915	0.565085
136854232	0.434915	0.565085
135434940	0.434915	0.565085
137274215	0.434915	0.565085
135433837	0.434915	0.565085
451455	0.434998	0.565002
12081433	0.43502	0.56498
91668475	0.435022	0.564978
10754975	0.435048	0.564952
452892	0.435048	0.564952
136319505	0.435115	0.564885
135464923	0.435115	0.564885
135742509	0.435115	0.564885
260472	0.435134	0.564866
121487307	0.435148	0.564852
451516	0.435191	0.564809
135771870	0.435199	0.564801
90673692	0.435221	0.564779
54432316	0.435228	0.564772
137187015	0.43523	0.56477
13276250	0.435236	0.564764
6439425	0.435258	0.564742
122220071	0.435352	0.564648
91668349	0.435355	0.564645
135804809	0.435399	0.564601
121007158	0.435422	0.564578
444146	0.435455	0.564545
21116189	0.43555	0.56445
451481	0.43555	0.56445
86145	0.43555	0.56445
90472229	0.435604	0.564396
92268334	0.435604	0.564396
40544496	0.435604	0.564396
29933626	0.435604	0.564396
3007908	0.435604	0.564396
44629873	0.435604	0.564396
45358309	0.435604	0.564396
150851	0.435604	0.564396
21122961	0.435604	0.564396
131878861	0.435683	0.564317
1817	0.435718	0.564282
6708804	0.435718	0.564282
3080753	0.435727	0.564273
13846336	0.435731	0.564269
454142	0.435735	0.564265
516467	0.435749	0.564251
196471	0.43576	0.56424
91668483	0.435781	0.564219
134715457	0.435781	0.564219
250904	0.435861	0.564139
12497373	0.435861	0.564139
11746791	0.435861	0.564139
136801906	0.435865	0.564135
136835831	0.435865	0.564135
139025685	0.435865	0.564135
136628879	0.435865	0.564135
137105585	0.435865	0.564135
135544549	0.435865	0.564135
135582772	0.435865	0.564135
139025684	0.435865	0.564135
136623053	0.435865	0.564135
137204795	0.435865	0.564135
135403804	0.435865	0.564135
135453910	0.435865	0.564135
135742137	0.435865	0.564135
135402018	0.435865	0.564135
137072542	0.435865	0.564135
136644173	0.435865	0.564135
77282269	0.435866	0.564134
136088507	0.43588	0.56412
16747775	0.435881	0.564119
66690715	0.435905	0.564095
137230682	0.435908	0.564092
121487417	0.435932	0.564068
137700694	0.435954	0.564046
121007446	0.436022	0.563978
122130879	0.436026	0.563974
3005549	0.436029	0.563971
12042794	0.436093	0.563907
96545	0.436171	0.563829
453461	0.43619	0.56381
509186	0.43619	0.56381
509184	0.43619	0.56381
21821194	0.436222	0.563778
125836	0.436228	0.563772
156594850	0.436289	0.563711
9996041	0.4363	0.5637
21151082	0.436333	0.563667
124411	0.436337	0.563663
53988721	0.436356	0.563644
136176844	0.436369	0.563631
135800809	0.436369	0.563631
71303972	0.436369	0.563631
71308982	0.436371	0.563629
65049	0.436371	0.563629
13020162	0.436371	0.563629
57057957	0.436371	0.563629
139024626	0.436371	0.563629
11807505	0.436371	0.563629
7282396	0.436371	0.563629
7078333	0.436371	0.563629
131854196	0.436371	0.563629
445408	0.436371	0.563629
6566029	0.436371	0.563629
6618663	0.436371	0.563629
118855897	0.436371	0.563629
90470943	0.436371	0.563629
90472729	0.436371	0.563629
121487430	0.436371	0.563629
162640537	0.436404	0.563596
65095	0.436404	0.563596
15719357	0.436418	0.563582
21625759	0.436434	0.563566
137700712	0.436462	0.563538
5273990	0.436485	0.563515
5271819	0.436496	0.563504
135450796	0.436516	0.563484
279519	0.436517	0.563483
51409932	0.436517	0.563483
21778597	0.436517	0.563483
12111611	0.436517	0.563483
464365	0.436517	0.563483
162367439	0.436546	0.563454
22856727	0.436546	0.563454
121006761	0.436794	0.563206
11461625	0.436823	0.563177
6131	0.436823	0.563177
117064372	0.436823	0.563177
124170	0.436823	0.563177
71309346	0.436823	0.563177
10685594	0.436838	0.563162
188575	0.436851	0.563149
155889176	0.436906	0.563094
135556930	0.436906	0.563094
13871040	0.437097	0.562903
101658091	0.43711	0.56289
135463451	0.437111	0.562889
13845038	0.43719	0.56281
127258203	0.437224	0.562776
5272906	0.437246	0.562754
13845047	0.437267	0.562733
23624100	0.437304	0.562696
135815016	0.437366	0.562634
135531159	0.437366	0.562634
101643824	0.43749	0.56251
130775	0.437512	0.562488
118705321	0.437543	0.562457
131843750	0.437555	0.562445
23363310	0.437585	0.562415
449623	0.437591	0.562409
14312484	0.437657	0.562343
134693115	0.437657	0.562343
451602	0.437657	0.562343
469286	0.437672	0.562328
11608602	0.437672	0.562328
453463	0.437672	0.562328
53792010	0.437676	0.562324
161730	0.437763	0.562237
40507941	0.437763	0.562237
36689109	0.437763	0.562237
356652	0.437763	0.562237
392940	0.437776	0.562224
57357987	0.437801	0.562199
71772549	0.437932	0.562068
126969140	0.437932	0.562068
121487114	0.437932	0.562068
121487515	0.437932	0.562068
165148	0.437932	0.562068
11747043	0.437932	0.562068
92043551	0.437932	0.562068
101384428	0.437932	0.562068
100935581	0.437932	0.562068
151772	0.437932	0.562068
10377200	0.437932	0.562068
121487065	0.437932	0.562068
45356795	0.437932	0.562068
89495556	0.437932	0.562068
90472260	0.437932	0.562068
49849540	0.437932	0.562068
11064619	0.437932	0.562068
18323	0.437932	0.562068
46780472	0.437932	0.562068
76973510	0.437932	0.562068
46780471	0.437932	0.562068
7059437	0.437932	0.562068
118855918	0.437932	0.562068
53775732	0.437932	0.562068
123262984	0.437932	0.562068
76973315	0.437932	0.562068
118855855	0.437932	0.562068
90472731	0.437932	0.562068
131708540	0.437932	0.562068
643973	0.437932	0.562068
11010214	0.437932	0.562068
123993511	0.437932	0.562068
101343952	0.437932	0.562068
124202892	0.437932	0.562068
7059439	0.437932	0.562068
167877	0.437932	0.562068
121487529	0.437932	0.562068
453820	0.437988	0.562012
6452664	0.438056	0.561944
10332009	0.438077	0.561923
124766	0.438088	0.561912
135596626	0.438121	0.561879
3007126	0.438135	0.561865
179629	0.438164	0.561836
6419973	0.438164	0.561836
107764	0.438164	0.561836
5905	0.438164	0.561836
51371334	0.438164	0.561836
1272916	0.438164	0.561836
511644	0.438164	0.561836
136270374	0.438179	0.561821
135526591	0.438203	0.561797
135413551	0.438251	0.561749
72265	0.43828	0.56172
452055	0.43828	0.56172
21115127	0.43828	0.56172
13988994	0.43828	0.56172
53724373	0.43829	0.56171
136177058	0.438298	0.561702
121487526	0.43833	0.56167
254695	0.438347	0.561653
121487388	0.438361	0.561639
54377788	0.438367	0.561633
136734671	0.438416	0.561584
44281962	0.438432	0.561568
11097661	0.438441	0.561559
481582	0.438457	0.561543
3082267	0.438473	0.561527
5274084	0.438594	0.561406
3012252	0.438606	0.561394
71304002	0.438653	0.561347
15704731	0.438702	0.561298
71354328	0.438746	0.561254
10445677	0.438746	0.561254
456570	0.438748	0.561252
124663253	0.438749	0.561251
124663254	0.438749	0.561251
77068305	0.438749	0.561251
135960421	0.438772	0.561228
97300904	0.438773	0.561227
21765584	0.438777	0.561223
156594225	0.438802	0.561198
126220	0.438831	0.561169
440393	0.438831	0.561169
125507100	0.438839	0.561161
71303902	0.438852	0.561148
90663906	0.438859	0.561141
121487521	0.438876	0.561124
15693167	0.438877	0.561123
24886781	0.438894	0.561106
22646017	0.438894	0.561106
559992	0.438911	0.561089
10780244	0.438931	0.561069
135445713	0.438982	0.561018
136067613	0.438982	0.561018
136025160	0.438982	0.561018
136017105	0.438982	0.561018
136892633	0.438982	0.561018
135440068	0.438982	0.561018
136892634	0.438982	0.561018
15689273	0.439073	0.560927
125925	0.439073	0.560927
22057571	0.439073	0.560927
121487327	0.439073	0.560927
3009782	0.43908	0.56092
107870	0.439091	0.560909
135741933	0.439125	0.560875
137100249	0.439138	0.560862
462388	0.439149	0.560851
195200	0.43917	0.56083
20871287	0.439179	0.560821
271276	0.439198	0.560802
92161858	0.439198	0.560802
473453	0.439219	0.560781
466414	0.439219	0.560781
454159	0.439219	0.560781
473450	0.439219	0.560781
135926583	0.439251	0.560749
135616717	0.439251	0.560749
475380	0.439254	0.560746
137128747	0.439289	0.560711
137699517	0.439316	0.560684
137795695	0.439327	0.560673
25185460	0.439327	0.560673
129317616	0.439327	0.560673
132283239	0.439327	0.560673
131884455	0.439353	0.560647
10317833	0.439386	0.560614
126969944	0.439386	0.560614
133121258	0.439386	0.560614
3005554	0.439392	0.560608
131878859	0.439408	0.560592
11129803	0.439421	0.560579
3035713	0.439437	0.560563
72736985	0.439465	0.560535
49822695	0.439495	0.560505
64979	0.439504	0.560496
135467705	0.439531	0.560469
136240744	0.439532	0.560468
155898483	0.439533	0.560467
136258069	0.439533	0.560467
480265	0.439536	0.560464
136238399	0.439537	0.560463
15788526	0.43954	0.56046
5289205	0.439566	0.560434
136217926	0.439603	0.560397
124430633	0.439659	0.560341
124430634	0.439659	0.560341
135623679	0.439668	0.560332
136157781	0.439668	0.560332
135398593	0.439668	0.560332
135400896	0.439668	0.560332
136069427	0.439668	0.560332
23391556	0.439791	0.560209
137700713	0.439809	0.560191
20722666	0.439841	0.560159
172916	0.439851	0.560149
121218048	0.439852	0.560148
102381563	0.439866	0.560134
135849075	0.43989	0.56011
452079	0.439948	0.560052
3001977	0.439948	0.560052
451569	0.439948	0.560052
135718450	0.439971	0.560029
10923198	0.439979	0.560021
131880589	0.440041	0.559959
511377	0.440047	0.559953
156594216	0.440048	0.559952
122130785	0.440051	0.559949
15609252	0.440066	0.559934
66689989	0.440089	0.559911
320720	0.440174	0.559826
21140275	0.440186	0.559814
452680	0.440187	0.559813
137212578	0.4402	0.5598
3005553	0.440225	0.559775
15276822	0.440272	0.559728
3007911	0.440282	0.559718
194168	0.44032	0.55968
21117413	0.44032	0.55968
169061	0.440321	0.559679
480247	0.44038	0.55962
6481847	0.440414	0.559586
6481848	0.440414	0.559586
454120	0.440524	0.559476
134520771	0.440535	0.559465
3000371	0.440536	0.559464
10086464	0.440541	0.559459
451882	0.440613	0.559387
509187	0.440662	0.559338
22792111	0.440662	0.559338
54528106	0.44067	0.55933
136118471	0.440725	0.559275
121216763	0.44073	0.55927
136236459	0.440767	0.559233
13941609	0.440787	0.559213
135435172	0.44081	0.55919
135764690	0.44081	0.55919
135778987	0.44081	0.55919
135753280	0.44081	0.55919
330407	0.440816	0.559184
131881789	0.440816	0.559184
136243250	0.440848	0.559152
135503550	0.440848	0.559152
14860269	0.440854	0.559146
136387048	0.440888	0.559112
11054122	0.440901	0.559099
137183035	0.440942	0.559058
15928623	0.440988	0.559012
452893	0.441005	0.558995
452421	0.441073	0.558927
135976885	0.441081	0.558919
42637091	0.441104	0.558896
11822163	0.441108	0.558892
11140845	0.441168	0.558832
129350	0.441168	0.558832
163285680	0.441168	0.558832
156594205	0.441191	0.558809
10978511	0.441196	0.558804
98801	0.441208	0.558792
53741175	0.441216	0.558784
452277	0.441252	0.558748
21765583	0.441305	0.558695
156588467	0.441317	0.558683
3005547	0.441338	0.558662
483923	0.441361	0.558639
5270689	0.441378	0.558622
101518	0.441404	0.558596
5274112	0.44141	0.55859
453656	0.441462	0.558538
453768	0.441542	0.558458
121486885	0.441545	0.558455
15747441	0.441598	0.558402
152369	0.441601	0.558399
76845222	0.441614	0.558386
136674916	0.441639	0.558361
471434	0.441687	0.558313
21829242	0.4417	0.5583
6479148	0.441702	0.558298
4477522	0.441767	0.558233
439866	0.441767	0.558233
121216248	0.441771	0.558229
439686	0.441789	0.558211
3013082	0.441813	0.558187
5274287	0.441838	0.558162
137249367	0.441871	0.558129
330549	0.441894	0.558106
76845462	0.441937	0.558063
189921	0.441948	0.558052
54074059	0.441967	0.558033
136744872	0.441974	0.558026
136257804	0.441979	0.558021
137090331	0.441979	0.558021
135509485	0.441979	0.558021
135511868	0.441979	0.558021
136843263	0.441979	0.558021
3009328	0.442021	0.557979
21140443	0.442134	0.557866
135837239	0.442178	0.557822
101516	0.442199	0.557801
11001059	0.442199	0.557801
135538675	0.442248	0.557752
73351959	0.442285	0.557715
135518	0.442341	0.557659
90673691	0.442376	0.557624
53777786	0.442393	0.557607
135527049	0.442433	0.557567
135410239	0.442434	0.557566
504737	0.442447	0.557553
504738	0.442475	0.557525
135443291	0.442536	0.557464
154906	0.442568	0.557432
135485495	0.442676	0.557324
71302591	0.442726	0.557274
6325427	0.442791	0.557209
129318777	0.442808	0.557192
96124	0.44281	0.55719
92229496	0.44281	0.55719
10732949	0.442856	0.557144
59628308	0.44286	0.55714
121487512	0.442904	0.557096
511670	0.442904	0.557096
5271380	0.442917	0.557083
124295	0.442917	0.557083
483941	0.442942	0.557058
14862109	0.442958	0.557042
14862110	0.442958	0.557042
135959544	0.442972	0.557028
56961027	0.442994	0.557006
21116192	0.443021	0.556979
451567	0.443021	0.556979
121487306	0.443065	0.556935
159467	0.44308	0.55692
504736	0.443101	0.556899
3012253	0.44312	0.55688
129384392	0.443149	0.556851
135625314	0.443155	0.556845
5271821	0.443176	0.556824
452946	0.443193	0.556807
21854120	0.443252	0.556748
20849148	0.443263	0.556737
3005555	0.443292	0.556708
49866464	0.443303	0.556697
6565903	0.44334	0.55666
10826877	0.44334	0.55666
45033563	0.44334	0.55666
12883711	0.44334	0.55666
459896	0.44334	0.55666
54535902	0.443364	0.556636
135602220	0.443379	0.556621
135427250	0.443389	0.556611
451888	0.443397	0.556603
121487452	0.443431	0.556569
506489	0.443431	0.556569
136272494	0.443453	0.556547
101384430	0.443458	0.556542
14503364	0.443488	0.556512
15160537	0.443498	0.556502
54070888	0.44351	0.55649
14539818	0.443532	0.556468
21852781	0.443557	0.556443
125014	0.443563	0.556437
37542	0.443709	0.556291
76973118	0.443709	0.556291
91927745	0.443709	0.556291
490511	0.443709	0.556291
15673565	0.443739	0.556261
6482245	0.443764	0.556236
512139	0.443777	0.556223
135959545	0.443846	0.556154
137138689	0.443846	0.556154
135789978	0.443846	0.556154
137138632	0.443846	0.556154
29982449	0.443871	0.556129
71387182	0.443872	0.556128
10446489	0.443876	0.556124
136161656	0.443905	0.556095
3007777	0.443957	0.556043
146979	0.443957	0.556043
135457959	0.443972	0.556028
135483717	0.443972	0.556028
121217776	0.444055	0.555945
10092318	0.444066	0.555934
54276168	0.444098	0.555902
135410906	0.444119	0.555881
117590597	0.444123	0.555877
135401030	0.444148	0.555852
454121	0.444148	0.555852
3008473	0.444249	0.555751
498020	0.44428	0.55572
153548	0.444281	0.555719
53835662	0.444384	0.555616
135538689	0.444557	0.555443
21120430	0.444584	0.555416
137147094	0.444658	0.555342
310061	0.444662	0.555338
23263710	0.444662	0.555338
22899187	0.444758	0.555242
478561	0.444759	0.555241
135431817	0.444804	0.555196
135538672	0.444804	0.555196
102152336	0.444827	0.555173
46173764	0.444892	0.555108
452132	0.4449	0.5551
90470680	0.44502	0.55498
454160	0.445032	0.554968
466416	0.445032	0.554968
77520394	0.445034	0.554966
15333771	0.445037	0.554963
10869630	0.445038	0.554962
191759	0.445097	0.554903
121007874	0.445103	0.554897
500026	0.445123	0.554877
174657	0.445124	0.554876
459943	0.445212	0.554788
21140290	0.445214	0.554786
126639768	0.445268	0.554732
99592	0.445268	0.554732
7282378	0.445268	0.554732
156595061	0.445282	0.554718
72756109	0.445282	0.554718
71347840	0.445299	0.554701
54023955	0.445313	0.554687
3007131	0.445326	0.554674
135783067	0.445359	0.554641
3005548	0.445396	0.554604
3007134	0.445428	0.554572
14367014	0.445429	0.554571
14367015	0.445429	0.554571
512137	0.445438	0.554562
21668259	0.445462	0.554538
14215165	0.445485	0.554515
5271959	0.445577	0.554423
451566	0.445585	0.554415
509516	0.445585	0.554415
10979410	0.445609	0.554391
5273624	0.445778	0.554222
135398727	0.445778	0.554222
136847919	0.445778	0.554222
136134225	0.445778	0.554222
5272746	0.445792	0.554208
131884918	0.445809	0.554191
6480502	0.445871	0.554129
320215	0.445871	0.554129
5274161	0.445933	0.554067
92751	0.445967	0.554033
12313774	0.445967	0.554033
511668	0.446019	0.553981
135927359	0.446088	0.553912
135445744	0.446088	0.553912
[truncated: 5,259 more rows]
