# Supplementary material for: Developing a machine learning model for accurate nucleoside hydrogels prediction based on descriptors
Source: Nat Commun. 2024 Mar 23;15:2603. doi: 10.1038/s41467-024-46866-9 (PMC10960799; doi:10.1038/s41467-024-46866-9)
Supplement: Supplementary file 13 — Supplementary Data 10 [file 41467_2024_46866_MOESM13_ESM.xlsx]

## Sheet: Sheet1
Supplementary Data 10. The atomic coordinates of the optimized computational models.
Compounds	Atomic number	Atomic name	Atomic coordinates
			x	y	z
Anti-6	1	O	0.659	2.482	0.742
	2	O	2.99	2.617	-0.497
	3	O	4.104	-2.053	0.016
	4	H	4.704	-1.92	-0.735
	5	C	-3.604	-1.113	0.128
	6	C	-1.417	-0.11	-0.173
	7	C	-2.179	-1.254	0.007
	8	N	-0.105	-0.534	-0.249
	9	N	-3.961	0.288	0.03
	10	C	-0.148	-1.923	-0.073
	11	N	-1.375	-2.377	0.064
	12	C	1.372	1.266	0.683
	13	H	1.248	0.68	1.605
	14	C	2.863	1.541	0.411
	15	C	3.317	0.246	-0.276
	16	C	0.988	0.393	-0.53
	17	H	3.424	1.735	1.337
	18	H	4.031	0.49	-1.072
	19	C	-3.11	1.346	-0.117
	20	H	0.653	1.046	-1.347
	21	N	-1.807	1.197	-0.229
	22	O	2.144	-0.312	-0.914
	23	C	3.919	-0.802	0.663
	24	H	4.863	-0.416	1.08
	25	H	3.24	-1.007	1.496
	26	H	2.236	3.205	-0.297
	27	H	-0.267	2.294	0.465
	28	H	-4.951	0.452	0.174
	29	N	0.983	-2.688	0.055
	30	H	0.794	-3.679	-0.003
	31	H	1.836	-2.37	-0.391
	32	O	-4.492	-1.932	0.292
	33	N	-3.657	2.613	-0.084
	34	H	-3.018	3.329	-0.408
	35	H	-4.591	2.716	-0.46
Syn-6	1	O	-2.067	-1.411	2.162
	2	O	-4.108	-0.833	0.569
	3	O	-2.156	2.653	-2.069
	4	H	-2.852	2.377	-2.687
	5	C	3.617	-0.011	-0.131
	6	C	1.196	-0.17	0.103
	7	C	2.4	-0.771	-0.238
	8	N	0.223	-1.141	-0.105
	9	N	3.315	1.312	0.349
	10	C	0.917	-2.261	-0.57
	11	N	2.209	-2.083	-0.643
	12	C	-1.805	-0.407	1.192
	13	H	-1.155	0.381	1.585
	14	C	-3.129	0.186	0.696
	15	C	-2.76	0.694	-0.709
	16	C	-1.212	-0.955	-0.12
	17	H	-3.488	0.994	1.351
	18	H	-3.575	0.423	-1.396
	19	C	2.077	1.796	0.676
	20	H	-1.658	-1.933	-0.332
	21	N	0.979	1.082	0.589
	22	O	-1.57	-0.012	-1.112
	23	C	-2.511	2.201	-0.777
	24	H	-3.409	2.719	-0.396
	25	H	-1.665	2.459	-0.132
	26	H	-4.041	-1.378	1.372
	27	H	-1.253	-1.583	2.658
	28	H	4.12	1.93	0.358
	29	N	0.243	-3.412	-0.966
	30	H	0.916	-4.102	-1.283
	31	H	-0.367	-3.811	-0.258
	32	O	4.774	-0.306	-0.379
	33	N	2.008	3.118	1.066
	34	H	1.095	3.374	1.422
	35	H	2.774	3.474	1.624
Anti-8	1	O	0.749	2.54	0.565
	2	O	3.178	2.506	-0.485
	3	O	3.701	-2.228	0.263
	4	H	2.819	-2.449	-0.095
	5	C	-3.543	-1.026	0.173
	6	C	-1.326	-0.082	-0.212
	7	C	-2.141	-1.182	-0.025
	8	N	-0.032	-0.526	-0.364
	9	N	-3.876	0.373	0.126
	10	C	0.008	-1.936	-0.225
	11	N	-1.317	-2.302	-0.049
	12	H	-1.604	-3.261	0.098
	13	C	1.399	1.296	0.581
	14	H	1.171	0.729	1.502
	15	C	2.917	1.472	0.431
	16	C	3.326	0.126	-0.165
	17	C	1.068	0.412	-0.646
	18	H	3.408	1.655	1.407
	19	H	4.202	0.236	-0.82
	20	C	-3.003	1.408	-0.045
	21	H	0.712	1.061	-1.467
	22	N	-1.708	1.22	-0.217
	23	O	2.223	-0.251	-1.017
	24	C	3.579	-0.978	0.864
	25	H	4.52	-0.75	1.395
	26	H	2.771	-0.961	1.629
	27	H	2.465	3.153	-0.355
	28	H	-0.183	2.366	0.321
	29	H	-4.864	0.554	0.28
	30	O	-4.414	-1.856	0.358
	31	N	-3.496	2.675	0.001
	32	H	-2.868	3.419	-0.277
	33	H	-4.488	2.849	-0.088
	34	O	0.969	-2.679	-0.235
Syn-8	1	O	-2.883	-1.923	0.86
	2	O	-4.32	0.013	-0.228
	3	O	-0.65	3.131	-0.175
	4	H	-0.1	2.41	-0.556
	5	C	3.472	-0.658	0.183
	6	C	1.107	-0.25	-0.301
	7	C	2.154	-1.133	-0.084
	8	N	-0.037	-1.006	-0.462
	9	N	3.476	0.779	0.187
	10	C	0.258	-2.364	-0.259
	11	N	1.621	-2.424	-0.09
	12	H	2.124	-3.277	0.118
	13	C	-2.222	-0.699	0.696
	14	H	-1.532	-0.488	1.536
	15	C	-3.231	0.451	0.542
	16	C	-2.42	1.483	-0.245
	17	C	-1.436	-0.601	-0.629
	18	H	-3.555	0.849	1.524
	19	H	-3.076	2.048	-0.923
	20	C	2.388	1.582	-0.008
	21	H	-1.874	-1.304	-1.358
	22	N	1.196	1.092	-0.286
	23	O	-1.529	0.71	-1.079
	24	C	-1.592	2.448	0.61
	25	H	-2.265	3.186	1.077
	26	H	-1.102	1.886	1.434
	27	H	-4.43	-0.928	-0.009
	28	H	-2.271	-2.629	0.57
	29	H	4.389	1.181	0.383
	30	O	4.498	-1.277	0.405
	31	N	2.526	2.93	0.073
	32	H	1.65	3.45	0.12
	33	H	3.347	3.344	0.493
	34	O	-0.573	-3.263	-0.208
G-quartet of 6	1	O	8.639	0.126	-0.731
	2	O	10.617	-1.051	-2.025
	3	O	9.418	-5.561	-0.784
	4	H	9.939	-5.839	-1.554
	5	C	3.171	-0.924	-0.675
	6	C	5.522	-1.193	-1.129
	7	C	4.311	-1.772	-0.813
	8	N	6.435	-2.233	-1.201
	9	N	3.505	0.433	-0.904
	10	C	5.722	-3.394	-0.89
	11	N	4.447	-3.149	-0.662
	12	C	8.676	-1.276	-0.607
	13	H	8.378	-1.605	0.4
	14	C	10.083	-1.8	-0.953
	15	C	9.797	-3.231	-1.427
	16	C	7.807	-2.006	-1.654
	17	H	10.756	-1.782	-0.082
	18	H	10.458	-3.472	-2.269
	19	C	4.755	0.912	-1.18
	20	H	7.748	-1.391	-2.561
	21	N	5.824	0.118	-1.294
	22	O	8.443	-3.231	-1.937
	23	C	9.917	-4.305	-0.344
	24	H	10.966	-4.376	-0.017
	25	H	9.309	-4.041	0.527
	26	H	10.244	-0.155	-1.914
	27	H	7.701	0.375	-0.923
	28	H	2.703	1.091	-0.906
	29	N	6.325	-4.615	-0.738
	30	H	5.683	-5.394	-0.778
	31	H	7.223	-4.759	-1.188
	32	O	2.008	-1.23	-0.401
	33	N	4.895	2.244	-1.37
	34	H	5.846	2.562	-1.491
	35	H	4.224	2.934	-1.007
	36	O	-0.134	-7.673	2.684
	37	O	-1.085	-10.131	2.542
	38	O	-5.705	-8.851	1.962
	39	H	-5.832	-9.738	1.588
	40	C	-0.982	-3.22	-0.548
	41	C	-1.228	-5.444	0.344
	42	C	-1.82	-4.319	-0.194
	43	N	-2.259	-6.333	0.598
	44	N	0.379	-3.492	-0.268
	45	C	-3.435	-5.676	0.227
	46	N	-3.201	-4.475	-0.263
	47	C	-1.531	-7.758	2.53
	48	H	-2.054	-6.977	3.102
	49	C	-2.023	-9.156	2.948
	50	C	-3.309	-9.317	2.125
	51	C	-1.989	-7.695	1.056
	52	H	-2.218	-9.219	4.03
	53	H	-3.391	-10.356	1.781
	54	C	0.864	-4.642	0.291
	55	H	-1.191	-8.096	0.418
	56	N	0.079	-5.673	0.62
	57	O	-3.146	-8.492	0.947
	58	C	-4.592	-8.901	2.846
	59	H	-4.774	-9.585	3.69
	60	H	-4.497	-7.887	3.247
	61	H	-0.219	-9.681	2.597
	62	H	0.187	-6.984	2.051
	63	H	1.023	-2.691	-0.403
	64	N	-4.678	-6.2	0.465
	65	H	-5.423	-5.741	-0.039
	66	H	-4.764	-7.204	0.573
	67	O	-1.3	-2.134	-1.043
	68	N	2.19	-4.713	0.547
	69	H	2.522	-5.613	0.86
	70	H	2.883	-4.092	0.11
	71	O	-8.64	-0.126	-0.732
	72	O	-10.617	1.052	-2.027
	73	O	-9.418	5.561	-0.784
	74	H	-9.939	5.84	-1.555
	75	C	-3.172	0.924	-0.673
	76	C	-5.523	1.193	-1.128
	77	C	-4.311	1.772	-0.811
	78	N	-6.435	2.233	-1.2
	79	N	-3.505	-0.433	-0.902
	80	C	-5.722	3.394	-0.889
	81	N	-4.447	3.149	-0.66
	82	C	-8.677	1.276	-0.608
	83	H	-8.38	1.605	0.399
	84	C	-10.083	1.8	-0.955
	85	C	-9.797	3.232	-1.429
	86	C	-7.807	2.007	-1.654
	87	H	-10.757	1.783	-0.084
	88	H	-10.458	3.473	-2.271
	89	C	-4.756	-0.912	-1.178
	90	H	-7.748	1.391	-2.562
	91	N	-5.825	-0.118	-1.294
	92	O	-8.442	3.231	-1.937
	93	C	-9.917	4.305	-0.345
	94	H	-10.967	4.376	-0.019
	95	H	-9.31	4.042	0.526
	96	H	-10.244	0.156	-1.917
	97	H	-7.701	-0.374	-0.924
	98	H	-2.704	-1.091	-0.904
	99	N	-6.325	4.615	-0.737
	100	H	-5.683	5.394	-0.776
	101	H	-7.223	4.76	-1.187
	102	O	-2.008	1.23	-0.397
	103	N	-4.896	-2.244	-1.369
	104	H	-5.846	-2.562	-1.49
	105	H	-4.224	-2.934	-1.006
	106	O	0.136	7.671	2.686
	107	O	1.086	10.129	2.545
	108	O	5.705	8.852	1.96
	109	H	5.832	9.739	1.587
	110	C	0.982	3.22	-0.55
	111	C	1.228	5.444	0.343
	112	C	1.82	4.319	-0.195
	113	N	2.259	6.333	0.598
	114	N	-0.379	3.492	-0.268
	115	C	3.435	5.676	0.226
	116	N	3.201	4.475	-0.265
	117	C	1.533	7.756	2.531
	118	H	2.056	6.975	3.102
	119	C	2.025	9.155	2.95
	120	C	3.309	9.316	2.125
	121	C	1.989	7.695	1.057
	122	H	2.22	9.217	4.032
	123	H	3.391	10.355	1.782
	124	C	-0.864	4.642	0.291
	125	H	1.19	8.096	0.419
	126	N	-0.078	5.673	0.62
	127	O	3.145	8.492	0.947
	128	C	4.593	8.901	2.845
	129	H	4.775	9.584	3.689
	130	H	4.499	7.887	3.246
	131	H	0.22	9.679	2.6
	132	H	-0.186	6.983	2.053
	133	H	-1.023	2.691	-0.403
	134	N	4.678	6.2	0.463
	135	H	5.422	5.742	-0.042
	136	H	4.763	7.205	0.571
	137	O	1.3	2.135	-1.045
	138	N	-2.189	4.713	0.548
	139	H	-2.522	5.612	0.862
	140	H	-2.883	4.092	0.111
G-ribbon of 6	1	O	-9.771	0.483	-1.718
	2	O	-8.939	2.977	-2.048
	3	O	-5.234	2.526	1.036
	4	H	-4.786	3.352	0.77
	5	C	-6.93	-4.363	-1.499
	6	C	-7.373	-1.99	-1.701
	7	C	-6.601	-3.016	-1.182
	8	N	-6.779	-0.815	-1.278
	9	N	-8.114	-4.409	-2.298
	10	C	-5.678	-1.194	-0.495
	11	N	-5.56	-2.517	-0.434
	12	C	-8.641	0.842	-0.955
	13	H	-8.661	0.374	0.04
	14	C	-8.559	2.375	-0.829
	15	C	-7.059	2.607	-0.603
	16	C	-7.297	0.511	-1.643
	17	H	-9.167	2.751	0.01
	18	H	-6.745	3.522	-1.117
	19	C	-8.845	-3.329	-2.723
	20	H	-7.434	0.516	-2.732
	21	N	-8.504	-2.084	-2.452
	22	O	-6.384	1.507	-1.26
	23	C	-6.64	2.652	0.873
	24	H	-7.019	3.577	1.333
	25	H	-7.076	1.808	1.418
	26	H	-9.643	2.407	-2.41
	27	H	-9.606	-0.413	-2.084
	28	H	-8.435	-5.349	-2.504
	29	N	-4.831	-0.339	0.103
	30	H	-4.277	-0.743	0.862
	31	H	-4.993	0.66	0.08
	32	O	-6.356	-5.413	-1.199
	33	N	-10.01	-3.587	-3.409
	34	H	-10.398	-2.772	-3.868
	35	H	-10.042	-4.423	-3.978
	36	O	0.612	-6.313	-0.437
	37	O	3.126	-6.981	-0.003
	38	O	4.848	-2.682	1.172
	39	H	5.784	-2.651	0.897
	40	C	-2.83	-2.69	1.891
	41	C	-0.885	-4.078	1.603
	42	C	-1.471	-2.959	2.178
	43	N	0.458	-4.015	1.941
	44	N	-3.412	-3.665	1.065
	45	C	0.604	-2.85	2.718
	46	N	-0.54	-2.204	2.867
	47	C	1.438	-5.255	-0.024
	48	H	1.178	-4.31	-0.525
	49	C	2.904	-5.616	-0.302
	50	C	3.665	-4.754	0.707
	51	C	1.456	-5.014	1.51
	52	H	3.186	-5.388	-1.342
	53	H	4.531	-5.302	1.09
	54	C	-2.763	-4.76	0.564
	55	H	1.246	-5.956	2.033
	56	N	-1.481	-5.017	0.824
	57	O	2.756	-4.566	1.823
	58	C	4.119	-3.392	0.177
	59	H	4.731	-3.541	-0.722
	60	H	3.246	-2.791	-0.108
	61	H	2.295	-7.434	-0.242
	62	H	-0.287	-6.094	-0.089
	63	H	-4.32	-3.386	0.644
	64	N	1.776	-2.455	3.284
	65	H	1.813	-1.442	3.4
	66	H	2.613	-2.887	2.911
	67	O	-3.517	-1.707	2.247
	68	N	-3.481	-5.595	-0.22
	69	H	-3.003	-6.378	-0.638
	70	H	-4.46	-5.437	-0.462
	71	O	-3.437	4.762	1.339
	72	O	-3.743	6.595	-0.622
	73	O	0.757	8.302	-0.208
	74	H	0.661	8.662	-1.105
	75	C	0.625	1.145	2.358
	76	C	-0.542	3.053	1.477
	77	C	0.654	2.389	1.672
	78	N	-0.245	4.191	0.744
	79	N	-0.685	0.752	2.705
	80	C	1.146	4.133	0.501
	81	N	1.701	3.076	1.079
	82	C	-2.316	5.578	1.059
	83	H	-1.784	5.829	1.987
	84	C	-2.734	6.866	0.334
	85	C	-1.449	7.254	-0.402
	86	C	-1.303	4.953	0.064
	87	H	-3.059	7.643	1.042
	88	H	-1.7	7.691	-1.376
	89	C	-1.817	1.487	2.478
	90	H	-1.831	4.272	-0.617
	91	N	-1.781	2.678	1.882
	92	O	-0.749	6.021	-0.663
	93	C	-0.531	8.202	0.377
	94	H	-1.018	9.186	0.466
	95	H	-0.359	7.822	1.39
	96	H	-4.337	5.951	-0.201
	97	H	-3.033	3.92	1.699
	98	H	-0.753	-0.23	3.026
	99	N	1.81	5.031	-0.248
	100	H	2.819	4.884	-0.356
	101	H	1.396	5.929	-0.451
	102	O	1.583	0.404	2.645
	103	N	-3.004	0.992	2.918
	104	H	-3.814	1.468	2.532
	105	H	-3.098	-0.027	2.962
	106	O	7.354	-1.742	0.237
	107	O	9.885	-2.528	0.336
	108	O	11.348	-0.555	-3.803
	109	H	12.243	-0.675	-3.447
	110	C	5.119	3.225	-0.455
	111	C	6.736	1.439	-0.524
	112	C	6.352	2.694	-0.96
	113	N	7.925	1.142	-1.166
	114	N	4.481	2.307	0.43
	115	C	8.195	2.268	-1.97
	116	N	7.276	3.198	-1.869
	117	C	8.15	-1.353	-0.866
	118	H	7.584	-1.376	-1.808
	119	C	9.405	-2.237	-0.961
	120	C	10.41	-1.322	-1.677
	121	C	8.778	0.052	-0.688
	122	H	9.217	-3.162	-1.528
	123	H	11.4	-1.462	-1.224
	124	C	4.939	1.068	0.782
	125	H	8.972	0.215	0.383
	126	N	6.105	0.6	0.332
	127	O	9.994	0.035	-1.4
	128	C	10.501	-1.514	-3.19
	129	H	10.831	-2.544	-3.402
	130	H	9.518	-1.373	-3.651
	131	H	9.093	-2.539	0.906
	132	H	6.803	-0.917	0.454
	133	H	3.538	2.594	0.751
	134	N	9.246	2.295	-2.853
	135	H	9.479	3.225	-3.172
	136	H	10.018	1.666	-2.675
	137	O	4.587	4.312	-0.697
	138	N	4.206	0.303	1.613
	139	H	4.437	-0.687	1.634
	140	H	3.262	0.563	1.91
